# Supplementary material for: IgG-Based Bispecific Anti-CD95 Antibodies for the Treatment of B Cell-Derived Malignancies and Autoimmune Diseases
Source: Cancers (Basel). 2022 Aug 16;14(16):3941. doi: 10.3390/cancers14163941 (PMC9405798; doi:10.3390/cancers14163941)
Supplement: Supplementary file 1 [file cancers-14-03941-s001.zip]

Archive with 1 entries (1 files):
- cancers-1858139-supplementary.pdf
